# Supplementary material for: The Recovery of Epidermal Proliferation Pattern in Human Skin Xenograft
Source: Cells. 2025 Mar 17;14(6):448. doi: 10.3390/cells14060448 (PMC11941497; doi:10.3390/cells14060448)
Supplement: Supplementary file 1 [file cells-14-00448-s001.zip]

Archive with 1 entries (1 files):
- cells-3359416-supplementary.pdf
